# Supplementary material for: The dynamic epigenetic atlas and its effects on instability of starch and seed storage protein quality traits in wheat (Triticum aestivum L.)
Source: Front Plant Sci. 2025 Oct 24;16:1685120. doi: 10.3389/fpls.2025.1685120 (PMC12592202; doi:10.3389/fpls.2025.1685120)
Supplement: Supplementary file 2 [file Table1.xlsx]

## Sheet: Table S1
Supplementary Table 1. Primers used for genes expression.
Primer name	Primer Sequences (5'-3')	Description
Actin-F	TCTGGTGATGGTGTGAGCCA	Primers of TaACTIN for RT-qPCR
Actin-R	ACCTCAGGGCACCTGAACCT
TaSPA-AF	CAACTACATCCCCGAGCCAG	The specific primers of three TaSPA homoeologous for RT-qPCR
TaSPA-AR	GTTGCGGAGTAGGTGTCGAT
TaSPA-BF	TCGGGATTCCTTTCAGTGGC
TaSPA-BR	GTTGCGGAGTAGGTGCTGAT
TaSPA-DF	GCTTACAACGCGATGCTGAG
TaSPA-DR	ATGCACACTGACATCTCCGG
TaNAC019-AF	CACAAAGGCTGGCTACTGGA	The specific primers of three TaNAC019 homoeologous for RT-qPCR
TaNAC019-AR	GTTGGTCTTCTCCCCACTGG
TaNAC019-BF	GCCACGGGTAAGGACAAAGA
TaNAC019-BR	TGTTGACTGCTTGCCGATCT
TaNAC019-DF	TGTACGTCCATGCTCATCGG
TaNAC019-DR	TGTTGACTGCTTGCCGATCT
TaSHN3-7BF	CCAAGAAGAAGTTTCGCGGC	Primers of TaSHN3-7B for RT-qPCR
TaSHN3-7BR	TGCCTAATCTCGGAGACCCA

## Sheet: Table S2
Supplementary Table 2. Details of Bisulfite, RNA, and ChIP sequencing libraries generated in the study.
Samples	Libraries	Clean read numbers	Mapped reads	Mapped rate (%)	Bisulfite conversion efficiency (%)
BX_8DAP_RNA_1	RNA-seq	23521402	23082215	98.1328
BX_8DAP_RNA_2	RNA-seq	23523828	23089324	98.1529
BX_8DAP_RNA_3	RNA-seq	23491113	22981289	97.8297
BX_16DAP_RNA_1	RNA-seq	22216632	21331511	96.016
BX_16DAP_RNA_2	RNA-seq	20566451	19640601	95.4983
BX_16DAP_RNA_3	RNA-seq	23753226	22608400	95.1803
BX_24DAP_RNA_1	RNA-seq	23761459	22798563	95.9477
BX_24DAP_RNA_2	RNA-seq	23692581	22720074	95.8953
BX_24DAP_RNA_3	RNA-seq	23631819	22768984	96.3488
GY_8DAP_RNA_1	RNA-seq	23593422	23140408	98.0799
GY_8DAP_RNA_2	RNA-seq	23451095	23022274	98.1714
GY_8DAP_RNA_3	RNA-seq	23509398	23078614	98.1676
GY_16DAP_RNA_1	RNA-seq	20564346	20052179	97.5094
GY_16DAP_RNA_2	RNA-seq	23764971	23149191	97.4089
GY_16DAP_RNA_3	RNA-seq	23640261	22948197	97.0725
GY_24DAP_RNA_1	RNA-seq	23844781	22388205	93.8914
GY_24DAP_RNA_2	RNA-seq	23821266	22305225	93.6358
GY_24DAP_RNA_3	RNA-seq	23288787	21707156	93.2086
BX_16DAP_WGBS_1	WGBS	821467256	5.75438e+08	70.05	99.6349
BX_16DAP_WGBS_2	WGBS	691015246	4.43364e+08	64.1612	99.5895
BX_24DAP_WGBS_1	WGBS	744801409	5.25256e+08	70.5229	99.5529
BX_24DAP_WGBS_2	WGBS	835212321	5.89202e+08	70.5452	99.6226
GY_16DAP_WGBS_1	WGBS	763528347	5.35653e+08	70.155	99.6228
GY_16DAP_WGBS_2	WGBS	795138701	5.50412e+08	69.2221	99.6355
GY_24DAP_WGBS_1	WGBS	696949501	4.88661e+08	70.1143	99.584
GY_24DAP_WGBS_2	WGBS	792493626	5.54944e+08	70.025	99.59
BX_16DAP_H3K27ac_1	ChIP-seq	169904852	1.57094e+08	92.46
BX_16DAP_H3K27ac_2	ChIP-seq	191098572	1.8399e+08	96.28
BX_16DAP_H3K27me3_1	ChIP-seq	187663276	1.79387e+08	95.59
BX_16DAP_H3K27me3_2	ChIP-seq	161239112	1.56128e+08	96.83
BX_16DAP_Input_1	ChIP-seq	159602930	1.51527e+08	94.94
BX_16DAP_Input_2	ChIP-seq	186306752	1.8014e+08	96.69
BX_24DAP_H3K27ac_1	ChIP-seq	139915944	1.33774e+08	95.61
BX_24DAP_H3K27ac_2	ChIP-seq	163663864	1.58869e+08	97.07
BX_24DAP_H3K27me3_1	ChIP-seq	230052540	2.15467e+08	93.66
BX_24DAP_H3K27me3_2	ChIP-seq	186834028	1.67945e+08	89.89
BX_24DAP_Input_1	ChIP-seq	140732680	1.36468e+08	96.97
BX_24DAP_Input_2	ChIP-seq	204451340	2.00873e+08	98.25
GY_16DAP_H3K27ac_1	ChIP-seq	198971082	1.84168e+08	92.56
GY_16DAP_H3K27ac_2	ChIP-seq	182453482	1.75538e+08	96.21
GY_16DAP_H3K27me3_1	ChIP-seq	201017360	1.90002e+08	94.52
GY_16DAP_H3K27me3_2	ChIP-seq	199824430	1.87595e+08	93.88
GY_16DAP_Input_1	ChIP-seq	241361718	2.35907e+08	97.74
GY_16DAP_Input_2	ChIP-seq	233699818	2.27133e+08	97.19
GY_24DAP_H3K27ac_1	ChIP-seq	169762166	1.618e+08	95.31
GY_24DAP_H3K27ac_2	ChIP-seq	189747878	1.8305e+08	96.47
GY_24DAP_H3K27me3_1	ChIP-seq	239819512	2.26773e+08	94.56
GY_24DAP_H3K27me3_2	ChIP-seq	210577072	1.94973e+08	92.59
GY_24DAP_Input_1	ChIP-seq	207164872	1.98195e+08	95.67
GY_24DAP_Input_2	ChIP-seq	171418640	1.61562e+08	94.25

## Sheet: Table S3
Supplementary Table 3. Analyzed starch- and SSP-related genes and regulators in the study.
Gene ID	Gene name	Class	Sub class	Reference
TraesCS1A02G005387	TaGli-ω-A2	SSP	gliadin
TraesCS1A02G007300	TaGli-γ-A1	SSP	gliadin	10.1111/nph.18316
TraesCS1A02G007400	TaGli-γ-A2	SSP	gliadin
TraesCS1A02G007405	TaGli-γ-A3	SSP	gliadin
TraesCS1A02G007700	TaGli-γ-A4	SSP	LMW-glutenin
TraesCS1A02G007934	TaGlu-A2	SSP	LMW-glutenin
TraesCS1A02G008000	TaGlu-A3	SSP	LMW-glutenin
TraesCS1A02G010900	TaGlu-A4	SSP	LMW-glutenin
TraesCS1A02G010905	TaGlu-A5	SSP	LMW-glutenin
TraesCS1A02G033501	TaGli-ω-A4	SSP	gliadin
TraesCS1B02G010400	TaGli-γ-B1	SSP	gliadin	10.1038/s41588-019-0393-z
TraesCS1B02G010500	TaGli-γ-B2	SSP	gliadin
TraesCS1B02G010600	TaGli-γ-B3	SSP	gliadin
TraesCS1B02G010700	TaGli-γ-B4	SSP	gliadin
TraesCS1B02G010800	TaGli-γ-B5	SSP	gliadin
TraesCS1B02G010900	TaGli-γ-B6	SSP	gliadin	10.1111/nph.18316
TraesCS1B02G011000	TaGli-γ-B7	SSP	gliadin
TraesCS1B02G011300	TaGli-γ-B8	SSP	gliadin
TraesCS1B02G011439	TaGli-ω-B1	SSP	gliadin
TraesCS1B02G011463	TaGli-ω-B3	SSP	gliadin
TraesCS1B02G011474	TaGli-ω-B6	SSP	gliadin
TraesCS1B02G011484	TaGli-ω-B7	SSP	gliadin
TraesCS1B02G011523	TaGlu-B2	SSP	LMW-glutenin
TraesCS1B02G011600	TaGlu-B3	SSP	LMW-glutenin
TraesCS1B02G011700	TaGlu-B4	SSP	LMW-glutenin
TraesCS1B02G013500	TaGlu-B5	SSP	LMW-glutenin	10.1038/s41588-019-0393-z
TraesCS1B02G041928	TaGli-ω-B9	SSP	gliadin
TraesCS1B02G042700	TaGlu-B6	SSP	LMW-glutenin
TraesCS1B02G329711	TaGlu-Bx	SSP	HMW-glutenin
TraesCS1B02G329992	TaGlu-By	SSP	HMW-glutenin
TraesCS1D02G000200	TaGlu-D2	SSP	LMW-glutenin
TraesCS1D02G000300	TaGlu-D3	SSP	LMW-glutenin
TraesCS1D02G000531	TaGli-ω-D1	SSP	gliadin
TraesCS1D02G000567	TaGli-ω-D2	SSP	gliadin
TraesCS1D02G000582	TaGli-ω-D3	SSP	gliadin
TraesCS1D02G000700	TaGli-γ-D1	SSP	gliadin
TraesCS1D02G001000	TaGli-γ-D2	SSP	gliadin
TraesCS1D02G001200	TaGli-γ-D4	SSP	gliadin	10.1111/nph.18316
TraesCS1D02G001400	TaGli-γ-D5	SSP	gliadin
TraesCS1D02G002063	TaGli-ω-D4	SSP	gliadin
TraesCS1D02G007400	TaGlu-D4	SSP	LMW-glutenin	10.1038/s41588-019-0393-z
TraesCS1D02G007626	TaGlu-D9	SSP	LMW-glutenin
TraesCS1D02G008600	TaGlu-D5	SSP	LMW-glutenin
TraesCS1D02G009400	TaGlu-D6	SSP	LMW-glutenin
TraesCS1D02G009900	TaGlu-D7	SSP	LMW-glutenin
TraesCS1D02G015100	TaGlu-D8	SSP	LMW-glutenin
TraesCS1D02G317211	TaGlu-Dx	SSP	HMW-glutenin	10.1007/s11032-020-01185-x
TraesCS1D02G317301	TaGlu-Dy	SSP	HMW-glutenin
TraesCS6A02G048900	TaGli-α-A1	SSP	gliadin	10.1038/s41588-019-0393-z
TraesCS6A02G049100	TaGli-α-A2	SSP	gliadin
TraesCS6A02G049200	TaGli-α-A3	SSP	gliadin
TraesCS6A02G049400	TaGli-α-A4	SSP	gliadin
TraesCS6A02G049500	TaGli-α-A5	SSP	gliadin
TraesCS6A02G049600	TaGli-α-A6	SSP	gliadin
TraesCS6A02G049700	TaGli-α-A7	SSP	gliadin
TraesCS6A02G049800	TaGli-α-A8	SSP	gliadin	10.1038/s41588-019-0393-z
TraesCS6B02G065536	TaGli-α-B1	SSP	gliadin
TraesCS6B02G065578	TaGli-α-B2	SSP	gliadin
TraesCS6B02G065600	TaGli-α-B3	SSP	gliadin
TraesCS6B02G065749	TaGli-α-B4	SSP	gliadin
TraesCS6B02G065800	TaGli-α-B5	SSP	gliadin
TraesCS6B02G065856	TaGli-α-B6	SSP	gliadin
TraesCS6B02G065900	TaGli-α-B7	SSP	gliadin
TraesCS6B02G066000	TaGli-α-B8	SSP	gliadin
TraesCS6B02G066100	TaGli-α-B9	SSP	gliadin
TraesCS6B02G086500	TaGli-α-B10	SSP	gliadin	10.1038/s41588-019-0393-z
TraesCSU02G002423	TaGli-ω-01	SSP	gliadin
TraesCSU02G108100	TaGli-α-01	SSP	gliadin
TraesCSU02G108200	TaGli-α-02	SSP	gliadin
TraesCSU02G108300	TaGli-α-03	SSP	gliadin
TraesCSU02G108363	TaGli-α-04	SSP	gliadin
TraesCSU02G108400	TaGli-α-05	SSP	gliadin
TraesCSU02G108500	TaGli-α-06	SSP	gliadin
TraesCSU02G108600	TaGli-α-07	SSP	gliadin
TraesCSU02G108700	TaGli-α-08	SSP	gliadin
TraesCSU02G149933	TaGli-α-09	SSP	gliadin
TraesCSU02G149946	TaGli-α-010	SSP	gliadin
TraesCSU02G149951	TaGli-α-011	SSP	gliadin
TraesCSU02G153800	TaGli-α-012	SSP	gliadin
TraesCSU02G160200	TaGli-α-013	SSP	gliadin
TraesCSU02G165363	TaGli-ω-03	SSP	gliadin
TraesCSU02G188800	TaGli-α-014	SSP	gliadin
TraesCSU02G220200	TaGli-α-015	SSP	gliadin
TraesCSU02G220600	TaGli-α-016	SSP	gliadin
TraesCSU02G239000	TaGli-α-017	SSP	gliadin
TraesCSU02G272393	TaGli-ω-06	SSP	gliadin
TraesCS1A02G005315	TaGli-γ-A5	SSP	gliadin
TraesCS1A02G005368	TaGli-ω-A1	SSP	gliadin
TraesCS1A02G033288	TaGli-ω-A3	SSP	gliadin
TraesCS1A02G317311	TaGlu-Ax	SSP	HMW-glutenin	10.1007/s11032-020-01185-x
TraesCS1B02G011460	TaGli-ω-B2	SSP	gliadin
TraesCS1B02G011467	TaGli-ω-B4	SSP	gliadin
TraesCS1B02G011471	TaGli-ω-B5	SSP	gliadin
TraesCS1B02G011487	TaGli-ω-B8	SSP	gliadin
TraesCS1D02G001100	TaGli-γ-D3	SSP	gliadin
TraesCS1D02G001300	TaGli-δ-D1	SSP	gliadin
TraesCS6B02G086522	TaGli-α-B11	SSP	gliadin
TraesCSU02G165233	TaGli-ω-02	SSP	gliadin
TraesCSU02G182638	TaGli-ω-04	SSP	gliadin
TraesCSU02G210181	TaGli-ω-05	SSP	gliadin
TraesCS1D02G427400	TaAGPL1	starch	AGPase	https://doi.org/10.1016/j.jgg.2023.04.002
TraesCS1B02G449700	TaAGPL1	starch	AGPase
TraesCS1A02G419600	TaAGPL1	starch	AGPase
TraesCS5D02G484500	TaAGPL2	starch	AGPase
TraesCS5B02G484700	TaAGPL2	starch	AGPase
TraesCS5A02G472000	TaAGPL2	starch	AGPase
TraesCS5D02G182600	TaAGPS1	starch	AGPase	https://doi.org/10.1016/j.jplph.2022.153770; https://doi.org/10.1093/jxb/eraa333
TraesCS5B02G175800	TaAGPS1	starch	AGPase
TraesCS7A02G287400	TaAGPS1	starch	AGPase
TraesCS7D02G284900	TaAGPS1	starch	AGPase
TraesCS7B02G183300	TaAGPS1	starch	AGPase
TraesCS7D02G535400	TaBEI	starch	SBE	https://doi.org/10.1016/j.jplph.2022.153770
TraesCS7A02G549100	TaBEI	starch	SBE
TraesCS7B02G472500	TaBEI	starch	SBE
TraesCS2A02G293400	TaBEIIa	starch	SBE
TraesCS2B02G309500	TaBEIIa	starch	SBE
TraesCS2D02G290800	TaBEIIa	starch	SBE
TraesCS2D02G308600	TaBEIIb	starch	SBE
TraesCS2B02G327300	TaBEIIb	starch	SBE
TraesCS2A02G310300	TaBEIIb	starch	SBE
TraesCS7A02G336400	TaBEIII	starch	SBE
TraesCS7D02G344000	TaBEIII	starch	SBE
TraesCS7B02G248000	TaBEIII	starch	SBE
TraesCS6A02G175100	TaBt1	starch	BT1	https://doi.org/10.1016/j.cj.2020.08.002
TraesCS6B02G210000	TaBt1	starch	BT1
TraesCS6D02G168200	TaBt1	starch	BT1
TraesCS2A02G159300	TaDPE1	starch	DPE	https://doi.org/10.1016/j.jplph.2022.153770
TraesCS2B02G184900	TaDPE1	starch	DPE
TraesCS2B02G145700	TaDPE2	starch	DPE	https://doi.org/10.1016/j.jplph.2022.153770
TraesCS2D02G126600	TaDPE2	starch	DPE
TraesCS2A02G123800	TaDPE2	starch	DPE
TraesCS4A02G418200	TaGBSSI	starch	Waxy	https://doi.org/10.1016/j.jplph.2022.153770
TraesCS7D02G064300	TaGBSSI	starch	Waxy
TraesCS7A02G070100	TaGBSSI	starch	Waxy
TraesCS2D02G369800	TaGBSSII	starch	GBSS	https://doi.org/10.1016/j.jplph.2022.153770
TraesCS2B02G390700	TaGBSSII	starch	GBSS
TraesCS2A02G373600	TaGBSSII	starch	GBSS
TraesCS7B02G139700	TaISA1	starch	DBE
TraesCS7A02G251400	TaISA1	starch	DBE
TraesCS1D02G246300	TaISA2	starch	DBE	https://doi.org/10.1016/j.jplph.2022.153770
TraesCS1A02G247100	TaISA2	starch	DBE
TraesCS1B02G257700	TaISA2	starch	DBE
TraesCS5D02G255800	TaISA3	starch	DBE	https://doi.org/10.1016/j.jplph.2022.153770
TraesCS5B02G246400	TaISA3	starch	DBE
TraesCS5A02G248700	TaISA3	starch	DBE
TraesCS3A02G366400	TaPHOH	starch	PHO	https://doi.org/10.1016/j.jplph.2022.153770
TraesCS3D02G359300	TaPHOH	starch	PHO
TraesCS3B02G397900	TaPHOH	starch	PHO	https://doi.org/10.1016/j.jplph.2022.153770
TraesCS3D02G359200	TaPHOH	starch	PHO
TraesCS3A02G366300	TaPHOH	starch	PHO
TraesCS5B02G400000	TaPHOL	starch	PHO	https://doi.org/10.1016/j.cj.2020.08.002; https://doi.org/10.1016/j.jplph.2022.153770
TraesCS5D02G404500	TaPHOL	starch	PHO
TraesCS5A02G395200	TaPHOL	starch	PHO
TraesCS7A02G133500	TaPUL	starch	DBE	https://doi.org/10.1016/j.jplph.2022.153770
TraesCS7D02G133100	TaPUL	starch	DBE
TraesCS7B02G034600	TaPUL	starch	DBE
TraesCS7D02G117800	TaSSI	starch	SS	https://doi.org/10.1016/j.jplph.2022.153770
TraesCS7B02G018600	TaSSI	starch	SS
TraesCS7A02G120300	TaSSI	starch	SS
TraesCS7B02G093800	TaSSIIa/Sgp1	starch	SS	https://doi.org/10.1016/j.jplph.2022.153770
TraesCS7A02G189000	TaSSIIa/Sgp1	starch	SS
TraesCS7D02G190100	TaSSIIa/Sgp1	starch	SS
TraesCS6B02G336400	TaSSIIb	starch	SS	https://doi.org/10.1016/j.jplph.2022.153770
TraesCS6A02G307800	TaSSIIb	starch	SS
TraesCS6D02G287000	TaSSIIb	starch	SS
TraesCS1A02G137200	TaSSIIc	starch	SS	https://doi.org/10.1016/j.jplph.2022.153770
TraesCS1B02G119300	TaSSIIIa	starch	SS	https://doi.org/10.21203/rs.3.rs-2438802/v1
TraesCS1A02G091500	TaSSIIIa	starch	SS
TraesCS1D02G100100	TaSSIIIa	starch	SS
TraesCS2B02G491700	TaSSIIIb	starch	SS
TraesCS2A02G468800	TaSSIIIb	starch	SS
TraesCS2D02G468900	TaSSIIIb	starch	SS
TraesCS1A02G353300	TaSSIV	starch	SS	https://doi.org/10.1016/j.jplph.2022.153770
TraesCS1B02G368500	TaSSIV	starch	SS
TraesCS1D02G356900	TaSSIV	starch	SS
TraesCS4D02G026700	TaBGC1	starch	BCG1	https://doi.org/10.1016/j.jplph.2022.153770
TraesCS4B02G029700	TaBGC1	starch	BCG1
TraesCS4A02G284000	TaBGC1	starch	BCG1
TraesCS7A02G549300	TaSBEIb	starch	SBE
TraesCS7B02G472300	TaSBEIb	starch	SBE
TraesCS7D02G535500	TaSBEIc	starch	SBE
TraesCS2A02G168200	TaSuSy2	starch	SuSy
TraesCS2B02G194200	TaSuSy2	starch	SuSy
TraesCS2D02G175600	TaSuSy2	starch	SuSy
TraesCS7A02G158900	TaSuSy1	starch	SuSy
TraesCS7B02G063400	TaSuSy1	starch	SuSy
TraesCS7D02G159800	TaSuSy1	starch	SuSy
TraesCS4A02G446700	TaSuSy4	starch	SuSy
TraesCS7D02G036600	TaSuSy4	starch	SuSy
TraesCS2A02G406700	TaSuSy5	starch	SuSy
TraesCS2B02G424300	TaSuSy5	starch	SuSy
TraesCS2D02G403600	TaSuSy5	starch	SuSy
TraesCS5A02G106100	-	starch	RuBisCO
TraesCS1D02G141100	-	starch	RuBisCO
TraesCS1A02G142000	-	starch	RuBisCO
TraesCS1B02G159700	-	starch	RuBisCO
TraesCS5B02G110900	-	starch	RuBisCO
TraesCS5D02G123700	-	starch	RuBisCO
TraesCS2A02G067000	-	starch	RuBisCO
TraesCS2D02G065100	-	starch	RuBisCO
TraesCS2D02G065600	-	starch	RuBisCO
TraesCS2B02G079200	-	starch	RuBisCO
TraesCS2B02G078900	-	starch	RuBisCO
TraesCS5A02G165700	-	starch	RuBisCO
TraesCS2A02G066800	-	starch	RuBisCO
TraesCS2B02G079400	-	starch	RuBisCO
TraesCS5D02G169900	-	starch	RuBisCO
TraesCS2D02G065200	-	starch	RuBisCO
TraesCS2B02G079500	-	starch	RuBisCO
TraesCS5D02G169600	-	starch	RuBisCO
TraesCS2A02G066700	-	starch	RuBisCO
TraesCS2A02G067200	-	starch	RuBisCO
TraesCS6B02G325900	-	starch	RuBisCO
TraesCS5B02G162600	-	starch	RuBisCO
TraesCS2A02G067300	-	starch	RuBisCO
TraesCS5A02G165400	-	starch	RuBisCO
TraesCS6D02G276400	-	starch	RuBisCO
TraesCS5B02G162800	-	starch	RuBisCO
TraesCS2B02G079100	-	starch	RuBisCO
TraesCS6A02G296000	-	starch	RuBisCO
TraesCS2B02G079300	-	starch	RuBisCO
TraesCS6A02G286800	-	starch	RuBisCO
TraesCS6D02G267500	-	starch	RuBisCO
TraesCS6B02G315800	-	starch	RuBisCO
TraesCS1D02G437000	-	starch	RuBisCO
TraesCS1B02G462200	-	starch	RuBisCO
TraesCS7A02G473900	-	starch	PGK
TraesCS6D02G148700	-	starch	PGK
TraesCS7B02G375300	-	starch	PGK
TraesCS6A02G158300	-	starch	PGK
TraesCS7D02G460800	-	starch	PGK
TraesCS1D02G313800	-	starch	PGK
TraesCS1A02G313300	-	starch	PGK
TraesCS1B02G325100	-	starch	PGK
TraesCS6B02G187500	-	starch	PGK
TraesCS1A02G140900	-	starch	PGK
TraesCS3D02G312200	-	starch	PGK
TraesCS4A02G283200	-	starch	PGK
TraesCS4D02G027800	-	starch	PGK
TraesCS3B02G347000	-	starch	PGK
TraesCS3A02G319100	-	starch	PGK
TraesCS4B02G193000	-	starch	PGK
TraesCS1D02G112300	-	starch	PGK
TraesCS4A02G111100	-	starch	PGK
TraesCS3D02G026400	-	starch	FBA
TraesCS7B02G283000	-	starch	FBA
TraesCS7D02G377400	-	starch	FBA
TraesCS4B02G109900	-	starch	FBA
TraesCS5B02G115300	-	starch	FBA
TraesCS3A02G391100	-	starch	FBA
TraesCS3D02G383700	-	starch	FBA
TraesCS3D02G384000	-	starch	FBA
TraesCS4D02G107400	-	starch	FBA
TraesCS5D02G122700	-	starch	FBA
TraesCS4A02G206400	-	starch	FBA
TraesCS3B02G423200	-	starch	FBA
TraesCS3A02G391500	-	starch	FBA
TraesCS5A02G108000	-	starch	FBA
TraesCS3B02G025200	-	starch	FBA
TraesCS3A02G020300	-	starch	FBA
TraesCS7A02G381100	-	starch	FBA
TraesCS3D02G384100	-	starch	FBA
TraesCS7D02G249500	TaISA1-D1	starch	DBE
TraesCS1A02G329900	TaSPA A	regulation	rGLU	10.1105/tpc.9.2.171
TraesCS1B02G343500	TaSPA B	regulation	rGLU	10.1105/tpc.9.2.171
TraesCS1D02G332200	TaSPA D	regulation	rGLU	10.1105/tpc.9.2.171
TraesCS2B02G616900	TaSPR B	regulation	rGLU	10.1111/pbi.13524
TraesCS3A02G077900	TaNAC019A	regulation	rGLU	10.1093/plcell/koaa040
TraesCS3A02G249100	TaFUSCA3 A	regulation	rGLU	10.3389/fpls.2017.01133
TraesCS3A02G336500	TaGAMyb A	regulation	rGLU	10.1111/tpj.13002
TraesCS3B02G092800	TaNAC019B	regulation	rGLU	10.1093/plcell/koaa040
TraesCS3B02G278000	TaFUSCA3 B	regulation	rGLU	10.3389/fpls.2017.01133
TraesCS3B02G367500	TaGAMyb B	regulation	rGLU	10.1111/tpj.13003
TraesCS3D02G078500	TaNAC019D	regulation	rGLU	10.1093/plcell/koaa040
TraesCS3D02G249100	TaFUSCA3 D	regulation	rGLU	10.3389/fpls.2017.01133
TraesCS3D02G329400	TaGAMyb D	regulation	rGLU	10.1111/tpj.13004
TraesCS5A02G155900	TaWPBF/DOF A	regulation	rGLU	10.1016/j.jcs.2020.102965
TraesCS5B02G154100	TaWPBF/DOF B	regulation	rGLU	10.1016/j.jcs.2020.102965
TraesCS5D02G161000	TaWPBF/DOF D	regulation	rGLU	10.1016/j.jcs.2020.102965
TraesCS2D02G567000	TaSPR D	regulation	rGLU	10.1111/pbi.13524
TraesCS2A02G142800	bZIP28	regulation
TraesCS2D02G146100	bZIP28	regulation
TraesCSU02G003200	GCN5	regulation
TraesCS1D02G134200	GCN5	regulation
TraesCS1A02G138200	GCN5	regulation
TraesCS2A02G338300	NAC100	regulation
TraesCS2B02G343600	NAC100	regulation
TraesCS2D02G324700	NAC100	regulation
TraesCS1D02G059200	RSR1	regulation
TraesCS1B02G076300	RSR1	regulation
TraesCS1A02G058400	RSR1	regulation
